# Supplementary material for: Consumer Preference for Food Bundles under Cognitive Load: A Grocery Shopping Experiment
Source: Foods. 2022 Mar 27;11(7):973. doi: 10.3390/foods11070973 (PMC8997493; doi:10.3390/foods11070973)
Supplement: Supplementary file 1 [file foods-11-00973-s001.zip]

Archive with 1 entries (1 files):
- foods-1619753-supplementary.pdf
